# Supplementary material for: A new aggressive xenograft model of human colon cancer using cancer-associated fibroblasts
Source: PeerJ. 2020 Jun 3;8:e9045. doi: 10.7717/peerj.9045 (PMC7275677; doi:10.7717/peerj.9045)
Supplement: Supplemental Information 4 — Twelve-day growth data of normal human fibroblasts (NF) and cancer-associated fibroblasts (CAF), obtained from three patients with sigmoid colon adenocarcinoma (identification code: 34, 40 and 49). [file peerj-08-9045-s004.odt]

Supplementary Table S1. Growth of fibroblast cultures


GR0UP
CASE
TIME (days)
No CELLS
(Mean of two
determinations)
PATIENT IDENTIFICATION
1
NF
1
0
10000
34
2
NF
1
2
27500
34
3
NF
1
4
41250
34
4
NF
1
6
96000
34
5
NF
1
8
120000
34
6
NF
1
10
135000
34
7
NF
1
12
117500
34
8
NF
2
0
10000
40
9
NF
2
2
22500
40
10
NF
2
4
42500
40
11
NF
2
6
48750
40
12
NF
2
8
60000
40
13
NF
2
10
58750
40
14
NF
2
12
63750
40
15
NF
3
0
10000
49
16
NF
3
2
17500
49
17
NF
3
4
21250
49
18
NF
3
6
31250
49
19
NF
3
8
46250
49
20
NF
3
10
51250
49
21
NF
3
12
55000
49
22
CAF
4
0
10000
34
23
CAF
4
2
41000
34
24
CAF
4
4
121000
34
25
CAF
4
6
325000
34
26
CAF
4
8
400000
34
27
CAF
4
10
525000
34
28
CAF
4
12
340000
34
29
CAF
5
0
10000
40
30
CAF
5
2
110000
40
31
CAF
5
4
98750
40
32
CAF
5
6
126250
40
33
CAF
5
8
220000
40
34
CAF
5
10
255000
40
35
CAF
5
12
271500
40
36
CAF
6
0
10000
49
37
CAF
6
2
31125
49
38
CAF
6
4
41250
49
39
CAF
6
6
50250
49
40
CAF
6
8
106500
49
41
CAF
6
10
122500
49
42
CAF
6
12
157500
49
Twelve-day growth data of normal human fibroblasts (NF) and cancer- associated fibroblasts (CAF), obtained from three patients with sigmoid colon adenocarcinoma (identification code: 34, 40 and 49).
