# Supplementary material for: A new aggressive xenograft model of human colon cancer using cancer-associated fibroblasts
Source: PeerJ. 2020 Jun 3;8:e9045. doi: 10.7717/peerj.9045 (PMC7275677; doi:10.7717/peerj.9045)
Supplement: Supplemental Information 5 — Histopathological report of HT29 transplantation in the head of the pancreas of SCID mice. [file peerj-08-9045-s005.odt]

Suplementary Table 2.  Histopathological report of HT29 transplantation in the head of the pancreas of SCID mice
Nº
CELLS
MOUSE WEIGHT (g)
 TUMOR VOLUME (mm3)
ORGAN
HISTOPATHOLOGICAL ANALYSES
RH1
1,5 millions HT29
19,5
91,61
TUMOR
Tumor type: carcinoma
Degree of differentiation: poorly differentiated
Maximum size: 8.700 X 4.700 µm
Desmoplasia: very slight


PANCREAS
4 foci poorly differentiated infiltrating stomach submucosa


HEART
No evidence of tumor infiltration


SPLEEN
No evidence of tumor infiltration


SMALL INTESTINE
1 focus well differentiated infiltrating inner muscularis tunic


LIVER
3 large metastases
3 small metastases


LUNG
5 small metastases


KIDNEY
No evidence of tumor infiltration
RH2
1,5 millions HT29
23,68
3,67
TUMOR
Tumor type: carcinoma
Degree of differentiation: poorly differentiated
Maximum size: 2.421,70 X 1711,43 µm
Desmoplasia: very slight


PANCREAS
3 foci poorly differentiated infiltrating outer muscular stomach tunic


HEART
No evidence of tumor infiltration


SPLEEN
No evidence of tumor infiltration


SMALL INTESTINE
No evidence of tumor infiltration


LIVER
1 small metastases


LUNG
No evidence of tumor infiltration


KIDNEY
No evidence of tumor infiltration
RH3
1,5 millions HT29


Dead
RH4
1,5 millions HT29


Dead
RH5
1,5 millions HT29


Dead
RH6
1,5 millions HT29


Dead
RH7
1,5 millions HT29


Dead
