# Supplementary material for: A new aggressive xenograft model of human colon cancer using cancer-associated fibroblasts
Source: PeerJ. 2020 Jun 3;8:e9045. doi: 10.7717/peerj.9045 (PMC7275677; doi:10.7717/peerj.9045)
Supplement: Supplemental Information 6 — Histopathological report of HT29 + NF transplantation in the head of the pancreas of SCID mice. [file peerj-08-9045-s006.odt]

Supplementary Table 3. Histopathological report of HT29 + NF transplantation in the head of the pancreas of SCID mice

Nº
CELLS
MOUSE WEIGHT (g)
 TUMOR VOLUME (mm3)
ORGAN
HISTOPATHOLOGICAL ANALYSES
RHFN1
1,5 millions HT29 + 150.000 NF
25,13
65,34
TUMOR
Tumoral type: carcinoma
Degree of differentiation: moderate to poorly differentiated
Maximum size: 6.533,28 X 4393,7 µm
Desmoplasia: mild-moderate


PANCREAS
3 foci moderate to poorly differentiated


STOMACH
1 focus poorly differentiated infiltrating inner muscular stomach tunic
1 focus poorly differentiated infiltrating mucosa


DUODENUM
 No evidence of tumor infiltration


SMALL INTESTINE
1 focus poorly differentiated infiltrating mucosa


LARGE INTESTINE
No evidence of tumor infiltration


LIVER
1 large metastases
3 medium metastases
1 small metastases


SPLEEN
No evidence of tumor infiltration


LUNG
No evidence of tumor infiltration


HEART
No evidence of tumor infiltration


KIDNEY
No evidence of tumor infiltration
RHFN2
1,5 millions HT29 + 150.000 NF
25,8
239,57
TUMOR
Tumoral type: carcinoma
Degree of differentiation: moderate to poorly differentiated
Maximum size: 11.045,64 X 6463,14 µm
Desmoplasia: moderate


PANCREAS
1 focus moderate to poorly differentiated


STOMACH
1 focus poorly differentiated infiltrating outer muscular tunic


DUODENUM
-


SMALL INTESTINE
1 focus poorly differentiated infiltrating outer muscular tunic
1 focus poorly differentiated infiltrating submucosa


LARGE INTESTINE
3 foci poorly differentiated infiltrating outer muscular tunic


LIVER
2 large metastases


SPLEEN
Multiple foci moderate to poorly differentiated infiltrating splenic capsule


LUNG
Multiple foci moderate to poorly differentiated


HEART
No evidence of tumor infiltration


KIDNEY
1 focus poorly differentiated infiltrating renal capsule
RHFN3
1,5 millions HT29 + 150.000 NF
22,43
28,2
TUMOR
Tumoral type: carcinoma
Degree of differentiation: mildly differentiated
Maximum size: 6.545,90 X 2.882,11 µm
Desmoplasia: moderate


PANCREAS
1 focus poorly differentiated


STOMACH
1 focus poorly differentiated infiltrating mucosa


DUODENUM
No evidence of tumor infiltration


SMALL INTESTINE
1 focus poorly differentiated infiltrating outer muscular tunic


LARGE INTESTINE
No evidence of tumor infiltration


LIVER
1 large metastases
1 medium metastases
2 small metastases


SPLEEN
No evidence of tumor infiltration


LUNG
No evidence of tumor infiltration


KIDNEY
No evidence of tumor infiltration
RHFN4
1,5 millions HT29 + 150.000 NF
26,09
8
TUMOR
Tumoral type: carcinoma
Degree of differentiation: poorly differentiated
Maximum size: 3.494,54 X 2.101,55 µm
Desmoplasia: moderate


PANCREAS
1 focus poorly differentiated


STOMACH
3 foci poorly differentiated infiltrating outer muscular tunic


DUODENUM
No evidence of tumor infiltration


SMALL INTESTINE
1 focus poorly differentiated infiltrating outer muscular tunic


LARGE INTESTINE
No evidence of tumor infiltration


LIVER
1 medium metastases
2 small metastases


SPLEEN
No evidence of tumor infiltration


LUNG
No evidence of tumor infiltration


HEART
No evidence of tumor infiltration


KIDNEY
No evidence of tumor infiltration
RHFN5
1,5 millions HT29 + 150.000 NF


Dead
