# Supplementary material for: A new aggressive xenograft model of human colon cancer using cancer-associated fibroblasts
Source: PeerJ. 2020 Jun 3;8:e9045. doi: 10.7717/peerj.9045 (PMC7275677; doi:10.7717/peerj.9045)
Supplement: Supplemental Information 7 — Histopathological report of HT29 + CAFs transplantation in the head of the pancreas of SCID mice. [file peerj-08-9045-s007.odt]

Suplementary Table 4. Histopathological report of HT29 + CAFs transplantation in the head of the pancreas of SCID mice
Nº
CELLS
MOUSE WEIGHT (g)
 TUMOR VOLUME (mm3)
ORGAN
HISTOPATHOLOGICAL ANALYSES
RHF1
1,5 millions HT29 + 150.000 CAFs
25,5
76,86
TUMOR
Tumor type: carcinoma
Degree of differentiation: poorly differentiated
Maximum size: 7.300 X 4.500 µm
Desmoplasia: mild


PANCREAS
1 focus poorly differentiated infiltrating stomach submucosa


HEART
No evidence of tumor infiltration


SPLEEN
No evidence of tumor infiltration


SMALL INTESTINE
No evidence of tumor infiltration


LIVER
1 large metastases
4 medium metastases
4 small metastases


LUNG
1 small metastases
1 medium metastases


KIDNEY
No evidence of tumor infiltration
RHF2
1,5 millions HT29 + 150.000 CAFs
26,2
-
TUMOR
Tumoral tissue is not recognized


PANCREAS
No evidence of tumor infiltration


HEART
-


SPLEEN
No evidence of tumor infiltration


SMALL INTESTINE
-


LIVER
No evidence of tumor infiltration


LUNG
-


KIDNEY
-
RHF3
1,5 millions HT29 + 150.000 CAFs
26,2
563,1
TUMOR
Tumor type: carcinoma
Degree of differentiation: poorly differentiated
Maximum size: 12.000 X 9.500 µm
Desmoplasia: mild-moderate


PANCREAS
1 focus poorly differentiated


HEART
No evidence of tumor infiltration


SPLEEN
No evidence of tumor infiltration


SMALL INTESTINE
Small nets poorly differenciated infiltrating serosa tunic


LIVER
3 large metastases
1 medium metastases
3 small metastases


LUNG
1 small metastases


KIDNEY
No evidence of tumor infiltration
RHF4
1,5 millions HT29 + 150.000 CAFs
24,75
154,8
TUMOR
Tumor type: carcinoma
Degree of differentiation: poorly differentiated
Maximum size: 9.700 X 5.542,30 µm
Desmoplasia: mild


PANCREAS
1 focus poorly differentiated infiltrating stomach submucosa


HEART
-


SPLEEN
No evidence of tumor infiltration


SMALL INTESTINE
1 focus poorly differentiated infiltrating mucosa


LIVER
2 large metastses


LUNG
-


KIDNEY
-


SKIN
Multiple foci of poorly differentiated carcinoma infiltrating: dermal and hypodermal skin and panniculus carnosus
RHF5
1,5 millions HT29 + 150.000 CAFs
27
93,73
TUMOR
Tumoral type: carcinoma
Degree of differentiation: poorly differentiated
Maximum size: 6.778,11 X 5.166,35 µm
Desmoplasia: mild-moderate


PANCREAS
1 focus poorly differentiated infiltrating stomach mucosa


HEART
No evidence of tumor infiltration


SPLEEN
No evidence of tumor infiltration


SMALL INTESTINE
No evidence of tumor infiltration


LIVER
1 large metastases
1 medium metastases
9 small metastases


LUNG
4 small metastases


KIDNEY
No evidence of tumor infiltration
RHF6
1,5 millions HT29 + 150.000 CAFs
25,8
169,88
TUMOR
Tumor type: carcinoma
Degree of differentiation: poorly differentiated
Maximum size: 10.800 X 5.500 µm
Desmoplasia: mild-moderate


PANCREAS
2 foci poorly differentiated infiltrating stomach submucosa


HEART
-


SPLEEN
4 foci poorly differentiated


SMALL INTESTINE
1 focus poorly differentiated infiltrating submucosa


LIVER
2 large metastases
1 medium metastases
2 small metastases


LUNG
-


KIDNEY
-
RHF7
1,5 millions HT29 + 150.000 CAFs


Dead
RHF8
1,5 millions HT29 + 150.000 CAFs


Dead
RHF9
1,5 millions HT29 + 150.000 CAFs
23,06
207,03
TUMOR
Tumoral type: carcinoma
Degree of differentiation: moderate to poorly differentiated
Maximum size: 6.825,90 X 8.560,89 µm
Desmoplasia: moderate


PANCREAS
2 foci modertate to poorly differentiated


STOMACH
3 foci poorly differentiated infiltrating outer muscular stomach tunics
2 foci poorly differentiated infiltrating  submucosa


DUODENUM
No evidence of tumor infiltration


SMALL INTESTINE
No evidence of tumor infiltration


LARGE INTESTINE
No evidence of tumor infiltration


LIVER
3 large metastases


SPLEEN
No evidence of tumor infiltration


LUNG
No evidence of tumor infiltration


HEART
No evidence of tumor infiltration


KIDNEY
No evidence of tumor infiltration
RHF10
1,5 millions HT29 + 150.000 CAFs
25,01
143,9
TUMOR
Tumoral type: carcinoma
Degree of differentiation: poorly differentiated
Maximum size: 9.674,22 X 5.358,74 µm
Desmoplasia: mild-moderate


PANCREAS
1 focus poorly differentiated


STOMACH
1 focus poorly differentiated infiltrating  submucosa


DUODENUM
No evidence of tumor infiltration


SMALL INTESTINE
1 focus poorly differentiated infiltrating mucosa
1 focus poorly differentiated infiltrating  outer muscular tunics


LARGE INTESTINE
No evidence of tumor infiltration


LIVER
1 large metastases
1 medium metastases
4 small metastases


SPLEEN
No evidence of tumor infiltration


LUNG
7 small foci poorly differentiated


HEART
No evidence of tumor infiltration


KIDNEY
No evidence of tumor infiltration
